# Supplementary material for: Autophagy-Related Gene ATG7 Polymorphism Could Potentially Serve as a Biomarker of the Progression of Atrophic Gastritis
Source: J Clin Med. 2024 Jan 22;13(2):629. doi: 10.3390/jcm13020629 (PMC10817077; doi:10.3390/jcm13020629)
Supplement: Supplementary file 1 [file jcm-13-00629-s001.zip › Table S1.xlsx]

## Sheet: Table S1
	Table S1. Information regarding tag SNP genotyping.
	Gene	SNP	Major > Minor	Location	Sequence of primer		Annealing temperature (℃)	Cycle number
	MAP1LC3A	rs2424994	C > T	outside of MAP1LC3A	Forward	CTGCTCCTCTACGTGGCAAT	57	50
					Reverse	TGAGATCAGGCCACTCACTG
		rs2144956	A > T	intron	Forward	TGCAGGTCTTTCAGTGTTCG	58	50
					Reverse	GGATGAGGTGAGAAGGCAGA
		rs6059909	A > C	intron	Forward	AAAGGGGTTTGGGTCACATT	56	50
					Reverse	GCAGTTGGCTTCATCTGCTT
	MAP1LC3B	rs9903	C > T	3’-UTR	Forward	GTTTGTGCCAACTGTGATGG	57	50
					Reverse	GGCTTTCAGAGAGACCCTGAG
		rs80448020	A > G	intron	Forward	AGTGGCAGTAAATGGCACAG	55	50
					Reverse	CACCCACTCTGATCGGTAAAA
	ATG4A	rs807185	T > A	intron	Forward	AGAGCAGTGCTGTCCAGTAGAA	56	50
					Reverse	GGGGGAAATGATCTCTCTCTG
		rs2064238	G > A	intron	Forward	CCGAGGCACAAGCTGTTATT	56	50
					Reverse	TGCTCTGCCTTTTACTGCAA
	ATG4B	rs4675930	G > A	intron	Forward	CAAAAGTGCTCCCACAACAA	56	50
					Reverse	ACGTGGCTTTTTCTTGCACT
		rs6709768	G > C	intron	Forward	TTGTTGTGGGAGCACTTTTG	60	50
					Reverse	ACGTAGGCCTCGTTGATGTC
		rs4247179	T > C	intron	Forward	AAAAGGCTCCCTCTGAAAGC	55.5	50
					Reverse	CTGAGGCCACACACCTGTAA
	ATG4C	rs7513520	T > C	intron	Forward	CGGAGTTGCAGTGAACTGAT	62	35
					Reverse	GGGACCGAGGGAAACAGT
		rs11580642	A > T	outside of ATG4C	Forward	AGGCTTGCTGTTTGAGCTGT	64	50
					Reverse	TTGAAACTGGCAGACTGCAT
	ATG7	rs346078	G > C	intron	Forward	CATCCAAACACCACAGATGC	54	50
					Reverse	AGGAAACATGCATGCACAAA
		rs9818393	C >T	intron	Forward	AGCCTTTGATGGCACAGTTT	61	50
					Reverse	GATTGGTCGGGTGATTGGTA
		rs4684073	A > G	intron	Forward	TGGACCCTTTTCCTCAAAGA	53	50
					Reverse	CCATCAAGGCTGAGACTTCC
		rs6442259	T > C	intron	Forward	CCACACACCTAGGGAGGATG	55	50
					Reverse	GGACCCAGAATCGTAGGTGA
		rs4684787	C > T	intron	Forward	TGACCTGTCAGATGGTTCAG	57	50
					Reverse	GCAGAGCTGAGATCCACACA
		rs2305295	T > C	3’-UTR	Forward	AGCCTCTCCCCTTCTCCAT	61	50
					Reverse	GGTATCTTGAATCCCGAGCA
		rs14016	C > T	3’-UTR	Forward	GGACATGAGCGATGATGAGA	55	50
					Reverse	GGTATCTTGAATCCCGAGCA
		rs9849485	A >G	intron	Forward	ACCCTTTCCAGGTGCCTTTA	61	50
					Reverse	CCGGCCTCATAATCTGACAT
		rs2248971	C > T	intron	Forward	TCACAGTGCAAAGTGGGTCA	57	50
					Reverse	ACTGCAAGGGACCACTAATCG
		rs2454511	G > A	intron	Forward	GCAGCCCTTCCCTTTCTACT	63	50
					Reverse	ACCAGGTCATGAAATCTGGGC
		rs2880897	G > A	intron	Forward	GCCAGTTCCTATCTGCTGGA	63	50
					Reverse	CAATTTGGGTGTGCCTCTCT
		rs9840982	C > A	intron	Forward	ATGATCTTGCCCTCCACCTT	62	50
					Reverse	AGGAATGGCAGCACAGACTT
		rs2437681	A > G	intron	Forward	AGGGATTTTCCAGAGCGAAT	63	50
					Reverse	CACTCCAGTCCCTGTCCCTA
	ATG13	rs6485686	T > G	intron	Forward	GTGGAGACTGCACCCTTTTT	63	50
					Reverse	GCCCTGTCTCACGAAGAAGA
		rs10838611	G > C	3’-UTR	Forward	GAGCCCAACCCAAGTAAACA	62	50
					Reverse	AAGAAGCAAGTCCCATTCCA
		rs13448	C > T	3’-UTR	Forward	AAATCAAAGCTGGGCGTATG	55	50
					Reverse	GTGGGAACAGTGTCACATGC
		rs76470208	A > T	intron	Forward	AGGGCGGCATGAGGAAACTT	62	35
					Reverse	TTTATTGCACCACTGCATCC
		rs76533702	T > C	intron	Forward	GGAAGAAAGTGTGGCTCCAA	63	35
					Reverse	TGCATCTGCAGAGTTTCACC
	Table S1 shows sequence of primer, annealing temperature, and cycle number.
