# Supplementary material for: Autophagy-Related Gene ATG7 Polymorphism Could Potentially Serve as a Biomarker of the Progression of Atrophic Gastritis
Source: J Clin Med. 2024 Jan 22;13(2):629. doi: 10.3390/jcm13020629 (PMC10817077; doi:10.3390/jcm13020629)
Supplement: Supplementary file 1 [file jcm-13-00629-s001.zip › Table S2.xlsx]

## Sheet: Table S2
	Table S2. Information regarding probe-based HRM and RFLP
	Gene	SNP	Analytic method	RFLP		HRM
				Restriction enzyme		Sequence of probe (5' to 3')			Melting temperate (℃)
	MAP1LC3A	rs2424994	HRM	-		GTTCACAAGAAATACGTTAGCTGTTTTCCC			45→95
		rs2144956	HRM	-		GGAGCTCTGCTCGAGCCCGCGAGTTCT			45→95
		rs6059909	HRM	-		AACCAAATACTGACATGAATGTGAAAGACTGAGG			45→95
	MAP1LC3B	rs9903	HRM	-		CTACCCAAAAAGGCGGCGGGTTTTGTG			45→95
		rs80448020	HRM	-		AAAGGAAGTGTCCTGTGCTTTATGAGAAGTATT			45→95
	ATG4A	rs807185	HRM	-		CCATAACCACATGTTGCTCTTAAAG			45→95
		rs2064238	HRM	-		ACACTTAGTTTGGGGCATATTAACATT			45→95
	ATG4B	rs4675930	HRM	-		ACAGAAAAAGGGCGGTACAAAGCCAGG			45→95
		rs6709768	HRM	-		TGCTTGGTTAGTGAAAGCATGTCTCCC			50→95
		rs4247179	HRM	-		CGCAGTAAAATGCATAGCAGGTGTATTTCTTAG			50→95
	ATG4C	rs7513520	RFLP	HpyCHIV4		-			-
		rs11580642	HRM	-		CTCTGATTCAAAGTACATGTCTTTCAGCTC			50→95
	ATG7	rs346078	HRM	-		GATAGCACACAGTGTCTGTTTGTCACGTTG			50→95
		rs9818393	HRM	-		GGTCTTGGATTTCAATTTGTCTAGGAAGG			45→95
		rs4684073	HRM	-		AGAAGTTGAAAAAAGCAGTGCTGTGGGGC			45→95
		rs6442259	HRM	-		GCACCCATAGGTGCGGAACGAACTG			50→95
		rs4684787	HRM	-		GAGAACCCAGGACATGGGACGAGACAG			50→95
		rs2305395	HRM	-		GGACATGAGCGATGATGAGACCATCTG			45→95
		rs14016	HRM	-		GACTTCTCCCCGGCCGCCTGCTGAG			45→95
		rs9849485	HRM	-		GAAGCGCTCTGCTACAAATACCACACC			50→95
		rs2248971	HRM	-		CTCATATCTCTTTCGGATGACTGG			50→95
		rs2454511	HRM	-		TTTGGAACTGCCCGAGTCCATCTTTCTT			50→95
		rs2880897	HRM	-		TACCAAGCCTGGAGGATCTACAGCTCTG			50→95
		rs9840982	HRM	-		ACTTGTTCCCGGGACAACCCATTCTTCCT			50→95
		rs2437681	HRM	-		CTCTCCACTGGCTTCGTCCCATTGGCT			50→95
	ATG13	rs6485686	HRM	-		GGTAGATAATCTGATGGTGATAATCCAATTCTTACC			50→95
		rs10838611	HRM	-		TCCTGTTTCCCTGGGTCACTGCCTCTCTATT			50→95
		rs13448	HRM	-		TTCAGTGGAGCAGGTGGCTCTCAGCT			50→95
		rs76470208	RFLP	MslI		-			-
		rs765334702	RFLP	Eam1104I		-			-
	Table S2 shows restriction enzyme in RFLP and sequence of parome and melting temperate in HRM.
